# Supplementary material for: miRNA Library Preparation Optimisation for Low-Concentration and Low-Volume Paediatric Plasma Samples
Source: Noncoding RNA. 2025 Feb 5;11(1):11. doi: 10.3390/ncrna11010011 (PMC11858269; doi:10.3390/ncrna11010011)
Supplement: Supplementary file 1 [file ncrna-11-00011-s001.zip]

Archive with 1 entries (1 files):
- ncrna-3372385-supplementary.pdf
